# Supplementary material for: Japanese Encephalitis in Small-Scale Pig Farming in Rural Cambodia: Pig Seroprevalence and Farmer Awareness
Source: Pathogens. 2021 May 10;10(5):578. doi: 10.3390/pathogens10050578 (PMC8150308; doi:10.3390/pathogens10050578)
Supplement: Supplementary file 1 [file pathogens-10-00578-s001.zip]

Archive with 1 entries (1 files):
- pathogens-1144450-supplementary.pdf
